# Supplementary material for: Flexible Polymer-Ionic Liquid Films for Supercapacitor Applications
Source: Gels. 2023 Apr 16;9(4):338. doi: 10.3390/gels9040338 (PMC10137811; doi:10.3390/gels9040338)
Supplement: Supplementary file 1 [file gels-09-00338-s001.zip]

Archive with 1 entries (1 files):
- gels-2298827-supplementary.pdf
